# Supplementary material for: Profiles of People Who Carried Out Late Primary Vaccination against COVID-19 in the Region of Murcia
Source: Vaccines (Basel). 2023 Mar 25;11(4):732. doi: 10.3390/vaccines11040732 (PMC10142032; doi:10.3390/vaccines11040732)
Supplement: Supplementary file 1 [file vaccines-11-00732-s001.zip]

Archive with 1 entries (1 files):
- vaccines-2289715-supplementary.pdf
